# Supplementary material for: Integrator dynamics in the cortico-basal ganglia loop for flexible motor timing
Source: Nature. 2025 Nov 19;649(8099):1244–53. doi: 10.1038/s41586-025-09778-2 (PMC12851927; doi:10.1038/s41586-025-09778-2)
Supplement: Supplementary file 4 — Parameters used in the network models (Extended Data Fig. 1 and 9) [file 41586_2025_9778_MOESM4_ESM.xlsx]

## Sheet: PositiveFeedback
Externally driven		From					External input to each neuron	ALM silencing negative input to each neuron	STR D1 inhibition negative input to each neuron
		A1	A2	S1	S2
To	A1	0.4	-0.3	0.6	0		0.5	-10	0
	A2	-0.3	0.4	0.6	0		0	-10	0
	S1	0.6	0	0.4	-0.3		0	0	-0.4
	S2	0.6	0	-0.3	0.4		0	0	0
Distributed		From					External input to each neuron	ALM silencing negative input to each neuron	STR D1 inhibition negative input to each neuron
		A1	A2	S1	S2
To	A1	0.4	-0.3	0.3	0.6		3	-0.25	0
	A2	-0.3	0.4	0	0.9		0	-0.25	0
	S1	0.9	0	0.4	-0.3		0	0	-0.3
	S2	0.6	0.3	-0.3	0.4		0	0	0
Redundant		From					External input to each neuron	ALM silencing negative input to each neuron	STR D1 inhibition negative input to each neuron
		A1	A2	S1	S2
To	A1	0.7	-0.3	0.4	0		3	-10	0
	A2	-0.3	0.7	0.4	0		0	-10	0
	S1	0.4	0	0.7	-0.3		0	0	-0.1
	S2	0.4	0	-0.3	0.7		0	0	0
STR follows ALM integrator		From					External input to each neuron	ALM silencing negative input to each neuron	STR D1 inhibition negative input to each neuron
		A1	A2	S1	S2
To	A1	0.7	-0.3	0.5	0		2	-10	0
	A2	-0.3	0.7	0.5	0		0	-10	0
	S1	0.5	0	0.6	-0.3		0	0	-0.2
	S2	0.5	0	-0.3	0.6		0	0	0
STR follows ALM leaky integrator		From					External input to each neuron	ALM silencing negative input to each neuron	STR D1 inhibition negative input to each neuron
		A1	A2	S1	S2
To	A1	0.69	-0.3	0.3	0.4		0	-10	0
	A2	-0.3	0.69	0	0.4		0	-10	0
	S1	0	0	0.4	0		10	0	-0.2
	S2	0.4	0	0	0.3		0	0	0
Consistent with data		From					External input to each neuron	ALM silencing negative input to each neuron	STR D1 inhibition negative input to each neuron
		A1	A2	S1	S2
To	A1	0.4	0	0	0		50	-10	0
	A2	0	0.3	0.4	0		0	-10	0
	S1	0.3	0.4	0.7	-0.3		0	0	-0.07
	S2	0	0.4	-0.3	0.7		0	0	0

## Sheet: Feedforward
One-region Feedforward		From												Step input	Cue-like input	Neuron used for normalization
		A1	A2	A3	A4	A5	A6	A7	A8	A9	A10	A11	A12
To	A1	0.695	-0.3	0	0	0	0	0	0	0	0	0	0	3.5	9	A9
	A2	-0.3	0.695	0	0	0	0	0	0	0	0	0	0	0	9
	A3	0.05	0	0.695	-0.3	0	0	0	0	0	0	0	0	0	0
	A4	0	0	-0.3	0.695	0	0	0	0	0	0	0	0	0	0
	A5	0	0	0.05	0	0.695	-0.3	0	0	0	0	0	0	0	0
	A6	0	0	0	0	-0.3	0.695	0	0	0	0	0	0	0	0
	A7	0	0	0	0	0.05	0	0.695	-0.3	0	0	0	0	0	0
	A8	0	0	0	0	0	0	-0.3	0.695	0	0	0	0	0	0
	A9	0	0	0	0	0	0	0.05	0	0.695	-0.3	0	0	0	0
	A10	0	0	0	0	0	0	0	0	-0.3	0.695	0	0	0	0
	A11	0	0	0	0	0	0	0	0	0.05	0	0.695	-0.3	0	0
	A12	0	0	0	0	0	0	0	0	0	0	-0.3	0.695	0	0
Distributed		From																Step input	Cue-like input	ALM silencing strength	STR inhibition strength	Neuron used for normalization
		A1	A2	A3	A4	A5	A6	A7	A8	S1	S2	S3	S4	S5	S6	S7	S8			-3.2	-0.2	A7
To	A1	0.4	-0.3	0	0	0	0	0	0	0.3	0.6	0	0	0	0	0	0	2	0
	A2	-0.3	0.4	0	0	0	0	0	0	0	0.9	0	0	0	0	0	0	0	0
	A3	0	0	0.4	-0.3	0	0	0	0	0	0	0.3	0.6	0	0	0	0	0	0
	A4	0	0	-0.3	0.4	0	0	0	0	0	0	0	0.9	0	0	0	0	0	0
	A5	0	0	0	0	0.4	-0.3	0	0	0	0	0	0	0.3	0.6	0	0	0	0
	A6	0	0	0	0	-0.3	0.4	0	0	0	0	0	0	0	0.9	0	0	0	0
	A7	0	0	0	0	0	0	0.4	-0.3	0	0	0	0	0	0	0.3	0.6	0	0
	A8	0	0	0	0	0	0	-0.3	0.4	0	0	0	0	0	0	0	0.9	0	0
	S1	0.9	0	0	0	0	0	0	0	0.395	-0.3	0	0	0	0	0	0	0	0
	S2	0.6	0.3	0	0	0	0	0	0	-0.3	0.395	0	0	0	0	0	0	0	0
	S3	0	0	0.9	0	0	0	0	0	0.2	0	0.395	-0.3	0	0	0	0	0	0
	S4	0	0	0.6	0.3	0	0	0	0	0	0	-0.3	0.395	0	0	0	0	0	0
	S5	0	0	0	0	0.9	0	0	0	0	0	0.2	0	0.395	-0.3	0	0	0	0
	S6	0	0	0	0	0.6	0.3	0	0	0	0	0	0	-0.3	0.395	0	0	0	0
	S7	0	0	0	0	0	0	0.9	0	0	0	0	0	0.2	0	0.395	-0.3	0	0
	S8	0	0	0	0	0	0	0.6	0.3	0	0	0	0	0	0	-0.3	0.395	0	0
Redundant		From																Step input	Cue-like input	ALM silencing strength	STR inhibition strength	Neuron used for normalization
		A1	A2	A3	A4	A5	A6	A7	A8	S1	S2	S3	S4	S5	S6	S7	S8			-3.2	-0.03	A7
To	A1	0.69	-0.3	0	0	0	0	0	0	0.4	0	0	0	0	0	0	0	2	0
	A2	-0.3	0.69	0	0	0	0	0	0	0.4	0	0	0	0	0	0	0	0	0
	A3	0.02	0	0.69	-0.3	0	0	0	0	0	0	0.4	0	0	0	0	0	0	0
	A4	0	0	-0.3	0.69	0	0	0	0	0	0	0.4	0	0	0	0	0	0	0
	A5	0	0	0.02	0	0.69	-0.3	0	0	0	0	0	0	0.4	0	0	0	0	0
	A6	0	0	0	0	-0.3	0.69	0	0	0	0	0	0	0.4	0	0	0	0	0
	A7	0	0	0	0	0.02	0	0.69	-0.3	0	0	0	0	0	0	0.4	0	0	0
	A8	0	0	0	0	0	0	-0.3	0.69	0	0	0	0	0	0	0.4	0	0	0
	S1	0.4	0	0	0	0	0	0	0	0.69	-0.3	0	0	0	0	0	0	0	0
	S2	0.4	0	0	0	0	0	0	0	-0.3	0.69	0	0	0	0	0	0	0	0
	S3	0	0	0.4	0	0	0	0	0	0.02	0	0.69	-0.3	0	0	0	0	0	0
	S4	0	0	0.4	0	0	0	0	0	0	0	-0.3	0.69	0	0	0	0	0	0
	S5	0	0	0	0	0.4	0	0	0	0	0	0.02	0	0.69	-0.3	0	0	0	0
	S6	0	0	0	0	0.4	0	0	0	0	0	0	0	-0.3	0.69	0	0	0	0
	S7	0	0	0	0	0	0	0.4	0	0	0	0	0	0.02	0	0.69	-0.3	0	0
	S8	0	0	0	0	0	0	0.4	0	0	0	0	0	0	0	-0.3	0.69	0	0
STR follows ALM integrator		From																Step input	Cue-like input	ALM silencing strength	STR inhibition strength	Neuron used for normalization
		A1	A2	A3	A4	A5	A6	A7	A8	S1	S2	S3	S4	S5	S6	S7	S8			-3.2	-0.1	A7
To	A1	0.69	-0.3	0	0	0	0	0	0	0.35	1	0	0	0	0	0	0	0	0
	A2	-0.3	0.69	0	0	0	0	0	0	0.35	0	0	0	0	0	0	0	0	0
	A3	0.04	0	0.69	-0.3	0	0	0	0	0	0	0.35	0	0	0	0	0	0	0
	A4	0	0	-0.3	0.69	0	0	0	0	0	0	0.35	0	0	0	0	0	0	0
	A5	0	0	0.04	0	0.69	-0.3	0	0	0	0	0	0	0.35	0	0	0	0	0
	A6	0	0	0	0	-0.3	0.69	0	0	0	0	0	0	0.35	0	0	0	0	0
	A7	0	0	0	0	0.04	0	0.69	-0.3	0	0	0	0	0	0	0.35	0	0	0
	A8	0	0	0	0	0	0	-0.3	0.69	0	0	0	0	0	0	0.35	0	0	0
	S1	0.35	0	0	0	0	0	0	0	0.3	0	0	0	0	0	0	0	0	2
	S2	0	0	0	0	0	0	0	0	0	0.3	0	0	0	0	0	0	1	0
	S3	0	0	0.35	0	0	0	0	0	0	0	0.3	0	0	0	0	0	0	0
	S4	0	0	0	0	0	0	0	0	0	0	0	0.3	0	0	0	0	0	0
	S5	0	0	0	0	0.35	0	0	0	0	0	0	0	0.3	0	0	0	0	0
	S6	0	0	0	0	0	0	0	0	0	0	0	0	0	0.3	0	0	0	0
	S7	0	0	0	0	0	0	0.35	0	0	0	0	0	0	0	0.3	0	0	0
	S8	0	0	0	0	0	0	0	0	0	0	0	0	0	0	0	0.3	0	0
ALM follows STR integrator		From																Step input	Cue-like input	ALM silencing strength	STR inhibition strength	Neuron used for normalization
		A1	A2	A3	A4	A5	A6	A7	A8	S1	S2	S3	S4	S5	S6	S7	S8					A7
To	A1	0.3	0	0	0	0	0	0	0	0.39	0	0	0	0	0	0	0	0	2	-3.2	-0.04
	A2	0	0.3	0	0	0	0	0	0	0	0	0	0	0	0	0	0	1.5	0
	A3	0	0	0.3	0	0	0	0	0	0	0	0.39	0	0	0	0	0	0	0
	A4	0	0	0	0.3	0	0	0	0	0	0	0	0	0	0	0	0	0	0
	A5	0	0	0	0	0.3	0	0	0	0	0	0	0	0.39	0	0	0	0	0
	A6	0	0	0	0	0	0.3	0	0	0	0	0	0	0	0	0	0	0	0
	A7	0	0	0	0	0	0	0.3	0	0	0	0	0	0	0	0.39	0	0	0
	A8	0	0	0	0	0	0	0	0.3	0	0	0	0	0	0	0	0	0	0
	S1	0.39	1	0	0	0	0	0	0	0.696	-0.3	0	0	0	0	0	0	0	0
	S2	0.39	0	0	0	0	0	0	0	-0.3	0.696	0	0	0	0	0	0	0	0
	S3	0	0	0.39	0	0	0	0	0	0.05	0	0.696	-0.3	0	0	0	0	0	0
	S4	0	0	0.39	0	0	0	0	0	0	0	-0.3	0.696	0	0	0	0	0	0
	S5	0	0	0	0	0.39	0	0	0	0	0	0.05	0	0.696	-0.3	0	0	0	0
	S6	0	0	0	0	0.39	0	0	0	0	0	0	0	-0.3	0.696	0	0	0	0
	S7	0	0	0	0	0	0	0.39	0	0	0	0	0	0.05	0	0.696	-0.3	0	0
	S8	0	0	0	0	0	0	0.39	0	0	0	0	0	0	0	-0.3	0.696	0	0
